# Supplementary material for: Coordinated Gene Expression of Neuroinflammatory and Cell Signaling Markers in Dorsolateral Prefrontal Cortex during Human Brain Development and Aging
Source: PLoS One. 2014 Oct 20;9(10):e110972. doi: 10.1371/journal.pone.0110972 (PMC4203852; doi:10.1371/journal.pone.0110972)
Supplement: Figure S1 — Matrices showing Pearson correlation coefficients between expression levels of individual gene pairs during Development (A) and Aging (B). Green highlights coefficients that are significant at p<0.0001. Hierarchy in gene order corresponds to hierarchy in Figures 5A and 5B. (XLSX) [file pone.0110972.s001.xlsx]

## Sheet: Figure 1 A Development p values
Variable	TRAP1	DBN1	CX3CL1	PDGFA	NGF	GAP43	SYP	BDNF	IL1RAP	NOS2	MAPK14	MAP2	APP	SNCA	TLR4	MOBP	PLA2G4A	PTGS2	BACE1	TRAF6	PTGS1	CX3CR1	IFI16	TFAP2A	RELA	IL1RN	IL6	IL1B	PLA2G10	GFAP	TSPO	TNFRSF1A	MYD88	IL1R1	NFKB1	AIF1	CD68	CASP1	TLR2
TRAP1	?	0.0344412	-0.150875	-0.106602	0.181112	0.385801	0.339542	0.0926249	0.0428295	0.131175	0.0555757	0.258653	0.248923	0.0155856	0.0132334	-0.169559	-0.211394	-0.306486	-0.24603	-0.156458	0.0867388	-0.0680802	0.111206	0.111361	-0.139468	-0.0563951	-0.107833	0.0176976	-0.0864866	-0.170749	-0.42143	-0.2804	-0.522507	-0.348325	-0.408415	-0.276938	-0.278559	-0.421773	-0.257683
DBN1	0.0344412	?	0.536602	0.164908	0.231603	0.279591	0.0760128	0.0968262	0.0914651	0.228917	0.294984	0.097939	-0.152575	-0.0906229	-0.499516	-0.638072	-0.452392	-0.0709699	0.166047	-0.128212	-0.336704	-0.0285402	-0.0602526	-0.0785287	0.102936	-0.0953275	-0.216953	-0.0311619	-0.0386087	-0.284135	-0.139292	-0.1344	0.337796	-0.331256	-0.423056	-0.136627	-0.177124	-0.111677	-0.0533879
CX3CL1	-0.150875	0.536602	?	0.0217799	0.0904818	0.00249922	0.416622	0.338399	-0.0176318	0.408827	0.30584	0.112869	0.0157946	0.156472	-0.286249	-0.305332	-0.142708	0.257334	0.185503	0.0687895	-0.108291	0.235846	-0.0597639	-0.205986	0.121089	-0.223306	-0.248041	-0.00510544	0.00296853	-0.318636	-0.265225	-0.146718	0.0623101	-0.254532	-0.267375	0.0996055	-0.0104822	-0.168938	-0.148157
PDGFA	-0.106602	0.164908	0.0217799	?	0.284362	0.219302	0.167045	0.181813	0.148435	-0.0544131	0.0174993	-0.120693	-0.200792	-0.250695	-0.268084	-0.230548	-0.337207	-0.0482863	-0.0969887	-0.16581	-0.304867	-0.234638	0.108442	0.159797	0.0451517	-0.0181536	0.0368711	0.296745	0.0274822	0.171285	-0.0970815	0.193155	0.233857	0.0242206	-0.169251	-0.124781	0.0263869	0.142971	0.0638055
NGF	0.181112	0.231603	0.0904818	0.284362	?	0.256071	0.231884	0.294899	0.180355	0.0549721	0.0968757	0.127152	0.171408	-0.0387342	-0.0917467	-0.210948	-0.197129	-0.132931	0.0318855	-0.0387304	-0.125006	0.0738994	0.0151086	-0.0206329	0.0411193	-0.0728794	-0.11037	0.124384	-0.0347083	0.0151788	-0.346263	0.00219979	0.0227453	-0.21284	-0.177931	-0.00618148	-0.0395127	-0.0635786	0.0691058
GAP43	0.385801	0.279591	0.00249922	0.219302	0.256071	?	0.416112	0.404081	0.512809	0.215163	0.29858	0.496774	0.374641	0.349199	-0.283226	-0.323376	-0.227343	-0.148554	0.0819176	-0.146658	0.110588	-0.0352426	-0.0745898	-0.113335	-0.293321	-0.162627	-0.208823	-0.0510885	-0.114343	-0.236462	-0.514838	-0.557302	-0.31884	-0.463007	-0.455858	-0.497331	-0.460155	-0.334053	-0.192448
SYP	0.339542	0.0760128	0.416622	0.167045	0.231884	0.416112	?	0.480634	0.155362	0.374989	0.290981	0.261445	0.223784	0.282725	-0.239974	-0.135917	-0.0709275	0.084981	0.0502373	0.072968	0.0350467	0.0235694	-0.153773	0.049557	-0.0404509	-0.213704	-0.318278	0.175908	-0.0958592	-0.195436	-0.537083	-0.371494	-0.480289	-0.277225	-0.342903	-0.225075	-0.228639	-0.368949	-0.179034
BDNF	0.0926249	0.0968262	0.338399	0.181813	0.294899	0.404081	0.480634	?	0.265064	0.181374	0.249204	0.37873	0.408318	0.448741	-0.0819519	-0.117315	0.1117	0.279023	0.1353	0.223306	0.257771	0.198731	-0.173821	-0.316667	-0.13864	-0.291105	-0.252277	-0.102381	0.0289211	-0.20391	-0.552529	-0.391316	-0.368411	-0.316347	-0.223583	-0.235038	-0.19102	-0.404542	-0.117205
IL1RAP	0.0428295	0.0914651	-0.0176318	0.148435	0.180355	0.512809	0.155362	0.265064	?	0.47803	0.419157	0.590751	0.570107	0.53607	-0.00783077	-0.176413	-0.0202366	0.0346294	0.206848	0.0269005	0.245899	0.2046	-0.449486	-0.171548	-0.28265	-0.131844	-0.158164	0.00905839	-0.114464	-0.353945	-0.459906	-0.409378	-0.0580056	-0.306671	-0.177971	-0.263765	-0.204522	0.138089	0.150923
NOS2	0.131175	0.228917	0.408827	-0.0544131	0.0549721	0.215163	0.374989	0.181374	0.47803	?	0.486336	0.398562	0.338155	0.435854	-0.074376	-0.321676	0.0874635	0.196256	0.138481	0.220152	0.178448	0.22736	-0.247888	-0.318523	-0.0736736	-0.267817	-0.137608	0.0609707	-0.180665	-0.558427	-0.379877	-0.29613	-0.193144	-0.176123	-0.0912363	-0.106358	-0.09635	-0.0413868	0.0557234
MAPK14	0.0555757	0.294984	0.30584	0.0174993	0.0968757	0.29858	0.290981	0.249204	0.419157	0.486336	?	0.55321	0.348517	0.348178	0.0120499	-0.260784	-0.0723987	0.0316743	0.430288	0.19696	0.249987	0.185579	-0.296465	-0.0648713	-0.0520842	-0.23658	-0.329026	-0.0655025	-0.00852666	-0.397094	-0.300325	-0.332052	-0.0571463	-0.217048	-0.137578	-0.214728	-0.238998	-0.00444126	0.166869
MAP2	0.258653	0.097939	0.112869	-0.120693	0.127152	0.496774	0.261445	0.37873	0.590751	0.398562	0.55321	?	0.77442	0.639028	0.0223735	-0.105314	0.0537013	-0.0307011	0.408566	0.142638	0.414331	0.311254	-0.356982	-0.295085	-0.298978	-0.253096	-0.190993	-0.252371	-0.104119	-0.450664	-0.4992	-0.587476	-0.32853	-0.3578	-0.255733	-0.24427	-0.270459	-0.193954	0.0580823
APP	0.248923	-0.152575	0.0157946	-0.200792	0.171408	0.374641	0.223784	0.408318	0.570107	0.338155	0.348517	0.77442	?	0.67594	0.186671	0.177981	0.217978	-0.0400521	0.307928	0.119419	0.52424	0.478868	-0.416368	-0.355673	-0.328488	-0.284651	-0.142666	-0.260132	0.0444762	-0.289658	-0.545032	-0.573068	-0.491038	-0.320409	-0.10627	-0.114157	-0.177627	-0.158655	0.0444945
SNCA	0.0155856	-0.0906229	0.156472	-0.250695	-0.0387342	0.349199	0.282725	0.448741	0.53607	0.435854	0.348178	0.639028	0.67594	?	0.101126	0.132655	0.538057	0.321486	0.393185	0.493415	0.544019	0.447866	-0.521002	-0.408084	-0.355204	-0.333534	-0.211825	-0.32564	-0.071388	-0.462848	-0.395007	-0.489389	-0.350612	-0.0665267	0.0106554	-0.0947405	-0.12756	-0.0448486	0.113166
TLR4	0.0132334	-0.499516	-0.286249	-0.268084	-0.0917467	-0.283226	-0.239974	-0.0819519	-0.00783077	-0.074376	0.0120499	0.0223735	0.186671	0.101126	?	0.406904	0.226669	-0.0457078	-0.1146	0.199905	0.349234	0.27412	0.0237461	-0.037026	-0.038392	-0.230053	-0.0610246	-0.12812	0.048801	0.191393	0.0963388	0.170494	-0.105921	0.110509	0.193476	0.0405629	0.0877604	0.14898	0.169413
MOBP	-0.169559	-0.638072	-0.305332	-0.230548	-0.210948	-0.323376	-0.135917	-0.117315	-0.176413	-0.321676	-0.260784	-0.105314	0.177981	0.132655	0.406904	?	0.494973	0.114123	0.122584	0.170529	0.251815	0.242474	-0.0616599	-0.0447554	-0.00395319	0.0116748	-0.0284101	-0.187974	0.0638418	0.53332	0.276959	0.0721122	-0.126033	0.245203	0.351744	0.305074	0.282159	0.175756	0.0846161
PLA2G4A	-0.211394	-0.452392	-0.142708	-0.337207	-0.197129	-0.227343	-0.0709275	0.1117	-0.0202366	0.0874635	-0.0723987	0.0537013	0.217978	0.538057	0.226669	0.494973	?	0.552901	0.12642	0.58809	0.468252	0.313238	-0.164598	-0.276594	-0.179811	-0.0747515	0.0890325	-0.185229	-0.00764162	-0.0438192	0.115141	-0.0288332	-0.177059	0.464816	0.421552	0.316951	0.329772	0.146981	0.233779
PTGS2	-0.306486	-0.0709699	0.257334	-0.0482863	-0.132931	-0.148554	0.084981	0.279023	0.0346294	0.196256	0.0316743	-0.0307011	-0.0400521	0.321486	-0.0457078	0.114123	0.552901	?	-0.0750319	0.278146	0.0531243	0.00335033	0.0174035	-0.108863	0.0521787	0.0857818	0.184204	0.191418	0.0526699	-0.0833346	0.0974067	0.156042	0.0380724	0.436105	0.273474	0.268792	0.241987	0.153105	0.269121
BACE1	-0.24603	0.166047	0.185503	-0.0969887	0.0318855	0.0819176	0.0502373	0.1353	0.206848	0.138481	0.430288	0.408566	0.307928	0.393185	-0.1146	0.122584	0.12642	-0.0750319	?	0.365358	0.325216	0.274115	-0.495372	-0.213271	-0.0382883	-0.24258	-0.352456	-0.332682	0.0249688	-0.106956	0.0597271	-0.277598	0.192891	-0.0651304	0.120467	0.056407	0.0355439	0.0883244	0.24535
TRAF6	-0.156458	-0.128212	0.0687895	-0.16581	-0.0387304	-0.146658	0.072968	0.223306	0.0269005	0.220152	0.19696	0.142638	0.119419	0.493415	0.199905	0.170529	0.58809	0.278146	0.365358	?	0.3857	0.299574	-0.313788	-0.370594	-0.111161	-0.405886	-0.199227	-0.230711	0.0912618	-0.125634	-0.039809	-0.0664405	-0.104297	0.230488	0.22957	0.040406	0.12754	0.00903494	0.212784
PTGS1	0.0867388	-0.336704	-0.108291	-0.304867	-0.125006	0.110588	0.0350467	0.257771	0.245899	0.178448	0.249987	0.414331	0.52424	0.544019	0.349234	0.251815	0.468252	0.0531243	0.325216	0.3857	?	0.610225	-0.277411	-0.277232	-0.377451	-0.267412	-0.178843	-0.283725	-0.0679502	-0.164072	-0.206641	-0.343213	-0.348158	0.0115005	0.217099	0.154307	0.117838	0.0936566	0.230039
CX3CR1	-0.0680802	-0.0285402	0.235846	-0.234638	0.0738994	-0.0352426	0.0235694	0.198731	0.2046	0.22736	0.185579	0.311254	0.478868	0.447866	0.27412	0.242474	0.313238	0.00335033	0.274115	0.299574	0.610225	?	-0.29869	-0.427033	-0.267267	-0.377933	-0.312977	-0.237381	-0.148508	-0.13723	-0.268107	-0.210562	-0.111663	-0.19088	0.106066	0.457553	0.305415	0.18342	0.294337
IFI16	0.111206	-0.0602526	-0.0597639	0.108442	0.0151086	-0.0745898	-0.153773	-0.173821	-0.449486	-0.247888	-0.296465	-0.356982	-0.416368	-0.521002	0.0237461	-0.0616599	-0.164598	0.0174035	-0.495372	-0.313788	-0.277411	-0.29869	?	0.183553	0.251713	0.150939	0.261662	0.175935	-0.0330569	0.199299	0.204276	0.241802	0.0408969	0.0972675	-0.0926042	0.0993861	0.053116	-0.0670991	-0.222849
TFAP2A	0.111361	-0.0785287	-0.205986	0.159797	-0.0206329	-0.113335	0.049557	-0.316667	-0.171548	-0.318523	-0.0648713	-0.295085	-0.355673	-0.408084	-0.037026	-0.0447554	-0.276594	-0.108863	-0.213271	-0.370594	-0.277232	-0.427033	0.183553	?	0.070673	0.25256	0.0673101	0.219097	0.106126	0.182918	0.145923	0.263996	0.0798277	0.129414	-0.0234881	0.0111247	-0.0116283	0.0892267	-0.0639687
RELA	-0.139468	0.102936	0.121089	0.0451517	0.0411193	-0.293321	-0.0404509	-0.13864	-0.28265	-0.0736736	-0.0520842	-0.298978	-0.328488	-0.355204	-0.038392	-0.00395319	-0.179811	0.0521787	-0.0382883	-0.111161	-0.377451	-0.267267	0.251713	0.070673	?	-0.023406	0.0758987	0.211752	0.170093	0.131853	0.353139	0.324406	0.347024	0.158219	0.162991	0.0795092	0.184276	0.19813	0.13209
IL1RN	-0.0563951	-0.0953275	-0.223306	-0.0181536	-0.0728794	-0.162627	-0.213704	-0.291105	-0.131844	-0.267817	-0.23658	-0.253096	-0.284651	-0.333534	-0.230053	0.0116748	-0.0747515	0.0857818	-0.24258	-0.405886	-0.267412	-0.377933	0.150939	0.25256	-0.023406	?	0.395658	0.398885	-0.053467	0.172618	0.273538	0.311785	0.177684	0.347522	0.133964	0.261493	0.190186	0.173691	0.176291
IL6	-0.107833	-0.216953	-0.248041	0.0368711	-0.11037	-0.208823	-0.318278	-0.252277	-0.158164	-0.137608	-0.329026	-0.190993	-0.142666	-0.211825	-0.0610246	-0.0284101	0.0890325	0.184204	-0.352456	-0.199227	-0.178843	-0.312977	0.261662	0.0673101	0.0758987	0.395658	?	0.387027	-0.0398921	0.0914539	0.325898	0.320707	0.145143	0.450289	0.304354	0.120507	0.112398	0.163844	0.0923517
IL1B	0.0176976	-0.0311619	-0.00510544	0.296745	0.124384	-0.0510885	0.175908	-0.102381	0.00905839	0.0609707	-0.0655025	-0.252371	-0.260132	-0.32564	-0.12812	-0.187974	-0.185229	0.191418	-0.332682	-0.230711	-0.283725	-0.237381	0.175935	0.219097	0.211752	0.398885	0.387027	?	0.0342175	0.142156	0.0571887	0.337993	0.138015	0.256181	0.0981183	0.139312	0.233554	0.19868	0.334876
PLA2G10	-0.0864866	-0.0386087	0.00296853	0.0274822	-0.0347083	-0.114343	-0.0958592	0.0289211	-0.114464	-0.180665	-0.00852666	-0.104119	0.0444762	-0.071388	0.048801	0.0638418	-0.00764162	0.0526699	0.0249688	0.0912618	-0.0679502	-0.148508	-0.0330569	0.106126	0.170093	-0.053467	-0.0398921	0.0342175	?	0.168208	0.090943	0.114483	-0.0267367	0.207448	0.166221	-0.0242287	0.0288632	0.0359308	0.0413238
GFAP	-0.170749	-0.284135	-0.318636	0.171285	0.0151788	-0.236462	-0.195436	-0.20391	-0.353945	-0.558427	-0.397094	-0.450664	-0.289658	-0.462848	0.191393	0.53332	-0.0438192	-0.0833346	-0.106956	-0.125634	-0.164072	-0.13723	0.199299	0.182918	0.131853	0.172618	0.0914539	0.142156	0.168208	?	0.392663	0.375679	0.190094	0.187846	0.28708	0.184579	0.289912	0.141499	0.0798966
TSPO	-0.42143	-0.139292	-0.265225	-0.0970815	-0.346263	-0.514838	-0.537083	-0.552529	-0.459906	-0.379877	-0.300325	-0.4992	-0.545032	-0.395007	0.0963388	0.276959	0.115141	0.0974067	0.0597271	-0.039809	-0.206641	-0.268107	0.204276	0.145923	0.353139	0.273538	0.325898	0.0571887	0.090943	0.392663	?	0.5767	0.63173	0.564051	0.572204	0.240535	0.308354	0.466342	0.275603
TNFRSF1A	-0.2804	-0.1344	-0.146718	0.193155	0.00219979	-0.557302	-0.371494	-0.391316	-0.409378	-0.29613	-0.332052	-0.587476	-0.573068	-0.489389	0.170494	0.0721122	-0.0288332	0.156042	-0.277598	-0.0664405	-0.343213	-0.210562	0.241802	0.263996	0.324406	0.311785	0.320707	0.337993	0.114483	0.375679	0.5767	?	0.557723	0.601854	0.535561	0.320281	0.42968	0.535312	0.389526
MYD88	-0.522507	0.337796	0.0623101	0.233857	0.0227453	-0.31884	-0.480289	-0.368411	-0.0580056	-0.193144	-0.0571463	-0.32853	-0.491038	-0.350612	-0.105921	-0.126033	-0.177059	0.0380724	0.192891	-0.104297	-0.348158	-0.111663	0.0408969	0.0798277	0.347024	0.177684	0.145143	0.138015	-0.0267367	0.190094	0.63173	0.557723	?	0.288663	0.320872	0.243265	0.298584	0.604102	0.381125
IL1R1	-0.348325	-0.331256	-0.254532	0.0242206	-0.21284	-0.463007	-0.277225	-0.316347	-0.306671	-0.176123	-0.217048	-0.3578	-0.320409	-0.0665267	0.110509	0.245203	0.464816	0.436105	-0.0651304	0.230488	0.0115005	-0.19088	0.0972675	0.129414	0.158219	0.347522	0.450289	0.256181	0.207448	0.187846	0.564051	0.601854	0.288663	?	0.612996	0.432247	0.515965	0.520854	0.507477
NFKB1	-0.408415	-0.423056	-0.267375	-0.169251	-0.177931	-0.455858	-0.342903	-0.223583	-0.177971	-0.0912363	-0.137578	-0.255733	-0.10627	0.0106554	0.193476	0.351744	0.421552	0.273474	0.120467	0.22957	0.217099	0.106066	-0.0926042	-0.0234881	0.162991	0.133964	0.304354	0.0981183	0.166221	0.28708	0.572204	0.535561	0.320872	0.612996	?	0.364345	0.467492	0.532097	0.510674
AIF1	-0.276938	-0.136627	0.0996055	-0.124781	-0.00618148	-0.497331	-0.225075	-0.235038	-0.263765	-0.106358	-0.214728	-0.24427	-0.114157	-0.0947405	0.0405629	0.305074	0.316951	0.268792	0.056407	0.040406	0.154307	0.457553	0.0993861	0.0111247	0.0795092	0.261493	0.120507	0.139312	-0.0242287	0.184579	0.240535	0.320281	0.243265	0.432247	0.364345	?	0.753351	0.499053	0.536139
CD68	-0.278559	-0.177124	-0.0104822	0.0263869	-0.0395127	-0.460155	-0.228639	-0.19102	-0.204522	-0.09635	-0.238998	-0.270459	-0.177627	-0.12756	0.0877604	0.282159	0.329772	0.241987	0.0355439	0.12754	0.117838	0.305415	0.053116	-0.0116283	0.184276	0.190186	0.112398	0.233554	0.0288632	0.289912	0.308354	0.42968	0.298584	0.515965	0.467492	0.753351	?	0.511665	0.597027
CASP1	-0.421773	-0.111677	-0.168938	0.142971	-0.0635786	-0.334053	-0.368949	-0.404542	0.138089	-0.0413868	-0.00444126	-0.193954	-0.158655	-0.0448486	0.14898	0.175756	0.146981	0.153105	0.0883244	0.00903494	0.0936566	0.18342	-0.0670991	0.0892267	0.19813	0.173691	0.163844	0.19868	0.0359308	0.141499	0.466342	0.535312	0.604102	0.520854	0.532097	0.499053	0.511665	?	0.673904
TLR2	-0.257683	-0.0533879	-0.148157	0.0638055	0.0691058	-0.192448	-0.179034	-0.117205	0.150923	0.0557234	0.166869	0.0580823	0.0444945	0.113166	0.169413	0.0846161	0.233779	0.269121	0.24535	0.212784	0.230039	0.294337	-0.222849	-0.0639687	0.13209	0.176291	0.0923517	0.334876	0.0413238	0.0798966	0.275603	0.389526	0.381125	0.507477	0.510674	0.536139	0.597027	0.673904	?

## Sheet: Figure 1 B Aging p values
Variable	NOS2	CX3CL1	SYP	TRAP1	GAP43	BDNF	SNCA	DBN1	MAPK14	PTGS2	NGF	MAP2	APP	IL1RAP	PTGS1	CX3CR1	PLA2G4A	TFAP2A	IFI16	PLA2G10	IL1B	IL1RN	RELA	PDGFA	TRAF6	TLR4	IL6	MOBP	NFKB1	BACE1	GFAP	TSPO	TNFRSF1A	IL1R1	MYD88	CD68	AIF1	CASP1	TLR2
NOS2	?	0.537435	0.431339	0.129436	0.242807	0.367672	0.384621	0.336063	0.152646	0.149254	0.103249	0.195854	0.147007	0.250583	-0.0170279	-0.0519931	0.161744	-0.0999601	-0.00569938	0.121495	0.136517	-0.198525	-0.0871491	-0.176285	-0.184669	-0.305079	-0.202781	-0.458212	-0.357711	-0.110021	-0.534818	-0.476661	-0.343323	-0.269641	-0.385985	-0.297208	-0.327347	-0.350706	-0.285264
CX3CL1	0.537435	?	0.567783	0.221204	0.318087	0.467596	0.28938	0.314393	0.218127	0.218608	0.284596	0.218177	0.0585634	0.136243	0.087183	0.0793624	0.103971	-0.0197773	0.0894435	0.0837517	0.190892	-0.245531	-0.0381145	-0.0427488	-0.0670199	-0.226631	-0.133836	-0.375878	-0.340908	0.041026	-0.56691	-0.480082	-0.345619	-0.304758	-0.289944	-0.226056	-0.212842	-0.227603	-0.347578
SYP	0.431339	0.567783	?	0.457769	0.550554	0.43806	0.377876	0.209935	0.208993	0.142599	0.372832	0.345428	0.278347	0.16568	0.0642244	-0.0464843	0.0394684	-0.0617256	0.0811212	-0.0295919	0.243632	-0.180627	-0.0740967	0.147415	-0.0273201	-0.162595	-0.120825	-0.316315	-0.287385	-0.00272888	-0.467501	-0.534251	-0.389388	-0.361065	-0.499525	-0.335118	-0.33537	-0.347173	-0.31019
TRAP1	0.129436	0.221204	0.457769	?	0.389983	0.234343	0.284489	0.102243	0.220198	0.00350286	0.0753874	0.442953	0.38453	0.288835	0.131547	0.085177	0.203576	0.0817973	-0.0570283	0.0703448	0.0263073	-0.0925844	-0.084657	-0.0605468	-0.269625	-0.165734	-0.177162	-0.181105	-0.162774	-0.184909	-0.248191	-0.438688	-0.340487	-0.307848	-0.462619	-0.0999822	-0.174408	-0.111643	-0.263286
GAP43	0.242807	0.318087	0.550554	0.389983	?	0.459347	0.517633	0.161372	0.256628	0.164949	0.25524	0.486971	0.516481	0.350628	0.179404	0.130356	0.230933	-0.0228212	-0.0805834	-0.0763748	-0.0724374	-0.262732	-0.19967	-0.16641	-0.142055	-0.0895133	-0.274488	-0.274467	-0.198893	-0.22004	-0.34377	-0.514309	-0.448652	-0.391843	-0.550418	-0.320599	-0.285868	-0.225701	-0.247203
BDNF	0.367672	0.467596	0.43806	0.234343	0.459347	?	0.483365	0.156453	0.264593	0.372965	0.185695	0.458248	0.43443	0.480777	0.201917	0.188202	0.267467	-0.0707771	-0.0181819	-0.129822	-0.0925551	-0.247039	-0.0758275	-0.115067	0.0321872	-0.133111	-0.243522	-0.377779	-0.231374	-0.0431923	-0.560979	-0.531827	-0.441589	-0.329589	-0.386431	-0.150935	-0.208323	-0.193778	-0.190502
SNCA	0.384621	0.28938	0.377876	0.284489	0.517633	0.483365	?	0.0375781	0.197483	0.278623	0.138041	0.632712	0.565919	0.566598	0.273644	0.347581	0.446577	-0.262779	-0.128867	0.0323961	-0.148582	-0.37247	-0.17895	-0.297103	-0.0798779	-0.152342	-0.289042	-0.252527	-0.297702	0.0522782	-0.579385	-0.600536	-0.563033	-0.400383	-0.454156	-0.168237	-0.0672207	-0.0238787	-0.1321
DBN1	0.336063	0.314393	0.209935	0.102243	0.161372	0.156453	0.0375781	?	0.234076	0.012377	0.186026	-0.10886	-0.152422	-0.0184843	-0.205439	-0.249962	-0.0921854	-0.0119065	-0.0350954	0.054322	0.149516	0.0418366	0.0548376	0.00138053	-0.15015	-0.17819	-0.0809512	-0.443293	-0.264046	-0.206471	-0.207719	-0.133285	-0.0137497	-0.0649824	-0.00455473	-0.24917	-0.240846	-0.220868	-0.146384
MAPK14	0.152646	0.218127	0.208993	0.220198	0.256628	0.264593	0.197483	0.234076	?	-0.0187262	0.225038	0.433371	0.404321	0.254326	0.143913	0.119882	0.220456	-0.185849	-0.151294	-0.0309723	-0.0630824	-0.038605	-0.0209706	0.0211611	-0.0937096	0.0950205	-0.231791	-0.186551	0.13002	0.166871	-0.212264	-0.203964	-0.199474	-0.0967998	0.00929221	-0.131194	-0.0655862	0.0420312	0.0874981
PTGS2	0.149254	0.218608	0.142599	0.00350286	0.164949	0.372965	0.278623	0.012377	-0.0187262	?	0.0581473	0.0550317	0.0831257	0.19917	-0.0245373	-0.015091	0.413146	-0.0411666	-0.0112567	0.069088	0.105157	0.00996177	0.0907878	-0.0326385	0.131146	0.0762007	0.181991	-0.248351	0.00940368	-0.0490755	-0.180249	-0.122896	0.109156	0.16007	-0.0307271	0.0507684	0.00693501	0.1023	0.0752091
NGF	0.103249	0.284596	0.372832	0.0753874	0.25524	0.185695	0.138041	0.186026	0.225038	0.0581473	?	0.0902358	0.0915421	0.0530005	0.0127991	0.0109957	0.0823148	0.00524927	-0.017149	0.0485157	0.163626	-0.10155	0.115453	0.0720135	0.182231	0.0574818	0.152503	-0.245777	-0.0342115	-0.00314902	-0.254737	-0.0480365	-0.014705	0.0671734	0.107818	-0.040211	0.0377672	0.0481852	0.0779511
MAP2	0.195854	0.218177	0.345428	0.442953	0.486971	0.458248	0.632712	-0.10886	0.433371	0.0550317	0.0902358	?	0.804311	0.674773	0.469783	0.508031	0.494827	-0.258856	-0.109123	-0.0212575	-0.133359	-0.36668	-0.24248	-0.234444	-0.173288	-0.16707	-0.318105	-0.186711	-0.10379	0.0793767	-0.472604	-0.605173	-0.548875	-0.396885	-0.369689	0.0221702	0.0921351	0.0952105	0.00735197
APP	0.147007	0.0585634	0.278347	0.38453	0.516481	0.43443	0.565919	-0.152422	0.404321	0.0831257	0.0915421	0.804311	?	0.674645	0.356991	0.44865	0.513034	-0.276466	-0.155074	-0.0243618	-0.216102	-0.273656	-0.230292	-0.259653	-0.0621441	-0.104369	-0.213302	-0.132954	-0.0366996	-0.0139438	-0.368066	-0.467359	-0.456835	-0.279165	-0.320803	0.040725	0.0479871	0.134782	0.117157
IL1RAP	0.250583	0.136243	0.16568	0.288835	0.350628	0.480777	0.566598	-0.0184843	0.254326	0.19917	0.0530005	0.674773	0.674645	?	0.382892	0.413825	0.478511	-0.247575	-0.126742	0.0775329	-0.0979363	-0.246925	-0.216833	-0.227567	-0.136768	-0.199733	-0.196945	-0.285395	-0.0898599	-0.082127	-0.450685	-0.525756	-0.411411	-0.21974	-0.229458	0.0835716	0.103063	0.197883	0.151864
PTGS1	-0.0170279	0.087183	0.0642244	0.131547	0.179404	0.201917	0.273644	-0.205439	0.143913	-0.0245373	0.0127991	0.469783	0.356991	0.382892	?	0.688234	0.332226	-0.225738	-0.11239	-0.0460988	-0.0480113	-0.372106	-0.191906	-0.157549	-0.0197905	-0.164388	-0.0971263	0.0164332	0.126561	0.335642	-0.203116	-0.144449	-0.265879	-0.0996478	-0.020298	0.347418	0.437488	0.333857	0.263086
CX3CR1	-0.0519931	0.0793624	-0.0464843	0.085177	0.130356	0.188202	0.347581	-0.249962	0.119882	-0.015091	0.0109957	0.508031	0.44865	0.413825	0.688234	?	0.471435	-0.309401	-0.149384	-0.0463012	-0.180948	-0.480117	-0.156849	-0.220143	0.0975899	-0.0369524	-0.185887	0.0225261	-0.0148597	0.253459	-0.244966	-0.11543	-0.283871	-0.168282	0.135642	0.500711	0.660394	0.503427	0.32956
PLA2G4A	0.161744	0.103971	0.0394684	0.203576	0.230933	0.267467	0.446577	-0.0921854	0.220456	0.413146	0.0823148	0.494827	0.513034	0.478511	0.332226	0.471435	?	-0.290973	-0.118401	0.114584	-0.0740533	-0.239437	-0.148265	-0.322578	0.0297778	-0.0580821	-0.106245	-0.156769	0.0425653	0.011776	-0.305951	-0.231893	-0.211428	-0.0257732	-0.0784245	0.174753	0.220074	0.36436	0.160376
TFAP2A	-0.0999601	-0.0197773	-0.0617256	0.0817973	-0.0228212	-0.0707771	-0.262779	-0.0119065	-0.185849	-0.0411666	0.00524927	-0.258856	-0.276466	-0.247575	-0.225738	-0.309401	-0.290973	?	0.129596	0.0908559	0.132836	0.130943	0.0728818	0.0281695	-0.157542	-0.016383	0.143386	-0.0331537	-0.0965834	-0.3137	0.126562	0.0679442	0.24798	0.0618117	-0.0718624	-0.0997118	-0.181468	-0.156133	-0.248084
IFI16	-0.00569938	0.0894435	0.0811212	-0.0570283	-0.0805834	-0.0181819	-0.128867	-0.0350954	-0.151294	-0.0112567	-0.017149	-0.109123	-0.155074	-0.126742	-0.11239	-0.149384	-0.118401	0.129596	?	-0.0806249	0.183422	0.0549558	0.00703964	0.0648697	-0.0511823	0.122537	0.152757	0.0313088	-0.0731757	-0.0619668	-0.000267951	-0.00118901	0.0214136	-0.013981	-0.0334473	-0.0624033	-0.0264486	-0.181837	-0.139619
PLA2G10	0.121495	0.0837517	-0.0295919	0.0703448	-0.0763748	-0.129822	0.0323961	0.054322	-0.0309723	0.069088	0.0485157	-0.0212575	-0.0243618	0.0775329	-0.0460988	-0.0463012	0.114584	0.0908559	-0.0806249	?	0.230871	0.0943366	0.0258148	-0.0246418	-0.119651	-0.115	0.0777497	-0.118655	-0.123644	-0.174599	-0.117094	-0.0391453	0.135334	0.140118	0.0635925	0.0943357	0.0119855	0.141799	0.121928
IL1B	0.136517	0.190892	0.243632	0.0263073	-0.0724374	-0.0925551	-0.148582	0.149516	-0.0630824	0.105157	0.163626	-0.133359	-0.216102	-0.0979363	-0.0480113	-0.180948	-0.0740533	0.132836	0.183422	0.230871	?	0.0161297	0.168035	0.162095	-0.131267	0.0886474	0.422337	-0.0871261	-0.00354437	-0.04408	0.0295241	0.0480773	0.377822	0.212972	0.106102	0.0934214	0.115142	0.0383908	0.145194
IL1RN	-0.198525	-0.245531	-0.180627	-0.0925844	-0.262732	-0.247039	-0.37247	0.0418366	-0.038605	0.00996177	-0.10155	-0.36668	-0.273656	-0.246925	-0.372106	-0.480117	-0.239437	0.130943	0.0549558	0.0943366	0.0161297	?	0.118652	0.242092	-0.000715997	0.0894043	0.236285	0.0730247	0.273497	-0.0339151	0.294919	0.344257	0.405348	0.398877	0.190673	0.00275918	-0.167346	-0.0186841	0.136792
RELA	-0.0871491	-0.0381145	-0.0740967	-0.084657	-0.19967	-0.0758275	-0.17895	0.0548376	-0.0209706	0.0907878	0.115453	-0.24248	-0.230292	-0.216833	-0.191906	-0.156849	-0.148265	0.0728818	0.00703964	0.0258148	0.168035	0.118652	?	0.0756542	0.0123953	0.0579671	0.234178	0.0157336	-0.00264069	0.0531379	0.0398679	0.232698	0.268914	0.181908	0.163993	0.0823786	0.0531548	-0.0365098	0.0306713
PDGFA	-0.176285	-0.0427488	0.147415	-0.0605468	-0.16641	-0.115067	-0.297103	0.00138053	0.0211611	-0.0326385	0.0720135	-0.234444	-0.259653	-0.227567	-0.157549	-0.220143	-0.322578	0.0281695	0.0648697	-0.0246418	0.162095	0.242092	0.0756542	?	0.0233177	0.0531075	0.147233	0.281011	0.264281	0.227415	0.213637	0.229318	0.166947	0.120069	0.162649	0.051286	-0.00857007	-0.0479461	0.0690156
TRAF6	-0.184669	-0.0670199	-0.0273201	-0.269625	-0.142055	0.0321872	-0.0798779	-0.15015	-0.0937096	0.131146	0.182231	-0.173288	-0.0621441	-0.136768	-0.0197905	0.0975899	0.0297778	-0.157542	-0.0511823	-0.119651	-0.131267	-0.000715997	0.0123953	0.0233177	?	0.146642	0.101942	-0.00929302	0.00227452	0.1628	0.0954492	0.230911	0.188954	0.247016	0.324304	0.137233	0.183562	0.192488	0.294777
TLR4	-0.305079	-0.226631	-0.162595	-0.165734	-0.0895133	-0.133111	-0.152342	-0.17819	0.0950205	0.0762007	0.0574818	-0.16707	-0.104369	-0.199733	-0.164388	-0.0369524	-0.0580821	-0.016383	0.122537	-0.115	0.0886474	0.0894043	0.0579671	0.0531075	0.146642	?	0.162497	0.242889	0.198931	0.127729	0.368042	0.316957	0.319557	0.168935	0.306958	0.0107151	0.151978	0.171881	0.170645
IL6	-0.202781	-0.133836	-0.120825	-0.177162	-0.274488	-0.243522	-0.289042	-0.0809512	-0.231791	0.181991	0.152503	-0.318105	-0.213302	-0.196945	-0.0971263	-0.185887	-0.106245	0.143386	0.152757	0.0777497	0.422337	0.236285	0.234178	0.147233	0.101942	0.162497	?	-0.0171463	0.210171	-0.0732977	0.165931	0.364704	0.519042	0.466526	0.31488	0.309804	0.228188	0.197286	0.271942
MOBP	-0.458212	-0.375878	-0.316315	-0.181105	-0.274467	-0.377779	-0.252527	-0.443293	-0.186551	-0.248351	-0.245777	-0.186711	-0.132954	-0.285395	0.0164332	0.0225261	-0.156769	-0.0331537	0.0313088	-0.118655	-0.0871261	0.0730247	0.0157336	0.281011	-0.00929302	0.242889	-0.0171463	?	0.445913	0.384248	0.467946	0.427777	0.0819167	0.0892387	0.160252	0.117486	0.160073	0.18744	0.0595128
NFKB1	-0.357711	-0.340908	-0.287385	-0.162774	-0.198893	-0.231374	-0.297702	-0.264046	0.13002	0.00940368	-0.0342115	-0.10379	-0.0366996	-0.0898599	0.126561	-0.0148597	0.0425653	-0.0965834	-0.0731757	-0.123644	-0.00354437	0.273497	-0.00264069	0.264281	0.00227452	0.198931	0.210171	0.445913	?	0.34437	0.412444	0.462359	0.336106	0.430957	0.316369	0.326235	0.265407	0.398981	0.426441
BACE1	-0.110021	0.041026	-0.00272888	-0.184909	-0.22004	-0.0431923	0.0522782	-0.206471	0.166871	-0.0490755	-0.00314902	0.0793767	-0.0139438	-0.082127	0.335642	0.253459	0.011776	-0.3137	-0.0619668	-0.174599	-0.04408	-0.0339151	0.0531379	0.227415	0.1628	0.127729	-0.0732977	0.384248	0.34437	?	0.010687	0.292016	-0.00377341	0.183876	0.227069	0.27945	0.328469	0.234784	0.287914
GFAP	-0.534818	-0.56691	-0.467501	-0.248191	-0.34377	-0.560979	-0.579385	-0.207719	-0.212264	-0.180249	-0.254737	-0.472604	-0.368066	-0.450685	-0.203116	-0.244966	-0.305951	0.126562	-0.000267951	-0.117094	0.0295241	0.294919	0.0398679	0.213637	0.0954492	0.368042	0.165931	0.467946	0.412444	0.010687	?	0.634246	0.528507	0.327249	0.400088	0.169535	0.147548	0.161889	0.204169
TSPO	-0.476661	-0.480082	-0.534251	-0.438688	-0.514309	-0.531827	-0.600536	-0.133285	-0.203964	-0.122896	-0.0480365	-0.605173	-0.467359	-0.525756	-0.144449	-0.11543	-0.231893	0.0679442	-0.00118901	-0.0391453	0.0480773	0.344257	0.232698	0.229318	0.230911	0.316957	0.364704	0.427777	0.462359	0.292016	0.634246	?	0.666409	0.643838	0.667237	0.437701	0.380956	0.362551	0.480777
TNFRSF1A	-0.343323	-0.345619	-0.389388	-0.340487	-0.448652	-0.441589	-0.563033	-0.0137497	-0.199474	0.109156	-0.014705	-0.548875	-0.456835	-0.411411	-0.265879	-0.283871	-0.211428	0.24798	0.0214136	0.135334	0.377822	0.405348	0.268914	0.166947	0.188954	0.319557	0.519042	0.0819167	0.336106	-0.00377341	0.528507	0.666409	?	0.767194	0.654169	0.340904	0.289869	0.369734	0.512071
IL1R1	-0.269641	-0.304758	-0.361065	-0.307848	-0.391843	-0.329589	-0.400383	-0.0649824	-0.0967998	0.16007	0.0671734	-0.396885	-0.279165	-0.21974	-0.0996478	-0.168282	-0.0257732	0.0618117	-0.013981	0.140118	0.212972	0.398877	0.181908	0.120069	0.247016	0.168935	0.466526	0.0892387	0.430957	0.183876	0.327249	0.643838	0.767194	?	0.603609	0.438316	0.320503	0.445976	0.684275
MYD88	-0.385985	-0.289944	-0.499525	-0.462619	-0.550418	-0.386431	-0.454156	-0.00455473	0.00929221	-0.0307271	0.107818	-0.369689	-0.320803	-0.229458	-0.020298	0.135642	-0.0784245	-0.0718624	-0.0334473	0.0635925	0.106102	0.190673	0.163993	0.162649	0.324304	0.306958	0.31488	0.160252	0.316369	0.227069	0.400088	0.667237	0.654169	0.603609	?	0.497915	0.547702	0.603029	0.629284
CD68	-0.297208	-0.226056	-0.335118	-0.0999822	-0.320599	-0.150935	-0.168237	-0.24917	-0.131194	0.0507684	-0.040211	0.0221702	0.040725	0.0835716	0.347418	0.500711	0.174753	-0.0997118	-0.0624033	0.0943357	0.0934214	0.00275918	0.0823786	0.051286	0.137233	0.0107151	0.309804	0.117486	0.326235	0.27945	0.169535	0.437701	0.340904	0.438316	0.497915	?	0.753924	0.689828	0.664777
AIF1	-0.327347	-0.212842	-0.33537	-0.174408	-0.285868	-0.208323	-0.0672207	-0.240846	-0.0655862	0.00693501	0.0377672	0.0921351	0.0479871	0.103063	0.437488	0.660394	0.220074	-0.181468	-0.0264486	0.0119855	0.115142	-0.167346	0.0531548	-0.00857007	0.183562	0.151978	0.228188	0.160073	0.265407	0.328469	0.147548	0.380956	0.289869	0.320503	0.547702	0.753924	?	0.718461	0.651106
CASP1	-0.350706	-0.227603	-0.347173	-0.111643	-0.225701	-0.193778	-0.0238787	-0.220868	0.0420312	0.1023	0.0481852	0.0952105	0.134782	0.197883	0.333857	0.503427	0.36436	-0.156133	-0.181837	0.141799	0.0383908	-0.0186841	-0.0365098	-0.0479461	0.192488	0.171881	0.197286	0.18744	0.398981	0.234784	0.161889	0.362551	0.369734	0.445976	0.603029	0.689828	0.718461	?	0.699847
TLR2	-0.285264	-0.347578	-0.31019	-0.263286	-0.247203	-0.190502	-0.1321	-0.146384	0.0874981	0.0752091	0.0779511	0.00735197	0.117157	0.151864	0.263086	0.32956	0.160376	-0.248084	-0.139619	0.121928	0.145194	0.136792	0.0306713	0.0690156	0.294777	0.170645	0.271942	0.0595128	0.426441	0.287914	0.204169	0.480777	0.512071	0.684275	0.629284	0.664777	0.651106	0.699847	?
